# Supplementary material for: Synthesis of 4,5-Dihydro-1H-[1,2]dithiolo[3,4-c]quinoline-1-thione Derivatives and Their Application as Protein Kinase Inhibitors
Source: Molecules. 2022 Jun 23;27(13):4033. doi: 10.3390/molecules27134033 (PMC9268448; doi:10.3390/molecules27134033)
Supplement: Supplementary file 1 [file molecules-27-04033-s001.zip]

Archive with 1 entries (1 files):
- molecules-1763413-supplementary.pdf
